# Supplementary material for: Dynamics of Urine Metabolomics and Tubular Inflammatory Cytokines in Type 1 Diabetes Across Disease Durations
Source: Metabolites. 2025 Nov 10;15(11):734. doi: 10.3390/metabo15110734 (PMC12654735; doi:10.3390/metabo15110734)
Supplement: Supplementary file 1 [file metabolites-15-00734-s001.zip]

Archive with 1 entries (1 files):
- metabolites-3933942-supplementary.pdf
